# Supplementary material for: Enhanced related-key differential neural distinguishers for SIMON and SIMECK block ciphers
Source: PeerJ Comput Sci. 2024 Nov 25;10:e2566. doi: 10.7717/peerj-cs.2566 (PMC11623040; doi:10.7717/peerj-cs.2566)
Supplement: Supplemental Information 1 [file peerj-cs-10-2566-s001.zip]

Archive with 63 entries (60 files):
- key_recovery_record/
- key_recovery_record/gohr/
- key_recovery_record/gohr/res0run_good.npy
- key_recovery_record/gohr/res0run_sols1.npy
- key_recovery_record/gohr/res0run_sols2.npy
- key_recovery_record/gohr/res1run_good.npy
- key_recovery_record/gohr/res1run_sols1.npy
- key_recovery_record/gohr/res1run_sols2.npy
- key_recovery_record/gohr/res2run_good.npy
- key_recovery_record/gohr/res2run_sols1.npy
- key_recovery_record/gohr/res2run_sols2.npy
- key_recovery_record/gohr/res3run_good.npy
- key_recovery_record/gohr/res3run_sols1.npy
- key_recovery_record/gohr/res3run_sols2.npy
- key_recovery_record/gohr/res4run_good.npy
- key_recovery_record/gohr/res4run_sols1.npy
- key_recovery_record/gohr/res4run_sols2.npy
- key_recovery_record/gohr/res5run_good.npy
- key_recovery_record/gohr/res5run_sols1.npy
- key_recovery_record/gohr/res5run_sols2.npy
- key_recovery_record/gohr/res6run_good.npy
- key_recovery_record/gohr/res6run_sols1.npy
- key_recovery_record/gohr/res6run_sols2.npy
- key_recovery_record/gohr/res7run_good.npy
- key_recovery_record/gohr/res7run_sols1.npy
- key_recovery_record/gohr/res7run_sols2.npy
- key_recovery_record/gohr/res8run_good.npy
- key_recovery_record/gohr/res8run_sols1.npy
- key_recovery_record/gohr/res8run_sols2.npy
- key_recovery_record/gohr/res9run_good.npy
- key_recovery_record/gohr/res9run_sols1.npy
- key_recovery_record/gohr/res9run_sols2.npy
- key_recovery_record/my/
- key_recovery_record/my/res0run_good.npy
- key_recovery_record/my/res0run_sols1.npy
- key_recovery_record/my/res0run_sols2.npy
- key_recovery_record/my/res1run_good.npy
- key_recovery_record/my/res1run_sols1.npy
- key_recovery_record/my/res1run_sols2.npy
- key_recovery_record/my/res2run_good.npy
- key_recovery_record/my/res2run_sols1.npy
- key_recovery_record/my/res2run_sols2.npy
- key_recovery_record/my/res3run_good.npy
- key_recovery_record/my/res3run_sols1.npy
- key_recovery_record/my/res3run_sols2.npy
- key_recovery_record/my/res4run_good.npy
- key_recovery_record/my/res4run_sols1.npy
- key_recovery_record/my/res4run_sols2.npy
- key_recovery_record/my/res5run_good.npy
- key_recovery_record/my/res5run_sols1.npy
- key_recovery_record/my/res5run_sols2.npy
- key_recovery_record/my/res6run_good.npy
- key_recovery_record/my/res6run_sols1.npy
- key_recovery_record/my/res6run_sols2.npy
- key_recovery_record/my/res7run_good.npy
- key_recovery_record/my/res7run_sols1.npy
- key_recovery_record/my/res7run_sols2.npy
- key_recovery_record/my/res8run_good.npy
- key_recovery_record/my/res8run_sols1.npy
- key_recovery_record/my/res8run_sols2.npy
- key_recovery_record/my/res9run_good.npy
- key_recovery_record/my/res9run_sols1.npy
- key_recovery_record/my/res9run_sols2.npy
